# Supplementary material for: Identifying leptospirosis hotspots in Selangor: uncovering climatic connections using remote sensing and developing a predictive model
Source: PeerJ. 2025 Mar 5;13:e18851. doi: 10.7717/peerj.18851 (PMC11890033; doi:10.7717/peerj.18851)
Supplement: Supplemental Information 2 — Data used during uploading the dataset in the Python 3 software for machine learning analysis within the Jupyter Notebook platform (Anaconda Navigator environment). [file peerj-13-18851-s002.csv]

Year	Month	H	P	T
2011	1	0	330.47	27.73
2011	2	0	108.97	27.04
2011	3	0	260.57	27.46
2011	4	0	210.85	27.27
2011	5	0	201.07	29.11
2011	6	0	117.45	27.59
2011	7	0	125.8	27.26
2011	8	0	128.11	27.34
2011	9	0	204.51	28.31
2011	10	0	394.17	26.96
2011	11	0	296.54	28.54
2011	12	0	257.63	27.54
2012	1	0	188.47	26.79
2012	2	0	228.48	28.89
2012	3	0	254.11	27.56
2012	4	0	185.07	27.29
2012	5	0	265.99	28.29
2012	6	0	63.21	27.46
2012	7	0	137.04	28.1
2012	8	0	185.21	28.99
2012	9	0	204.79	28.9
2012	10	0	348.82	28.65
2012	11	0	463.64	28.04
2012	12	0	480.2	26.26
2013	1	0	202.42	26.83
2013	2	0	261.15	28.23
2013	3	0	161.2	28.79
2013	4	0	207.61	29.72
2013	5	0	254.4	29.09
2013	6	0	72.49	28.27
2013	7	0	125.8	28.49
2013	8	0	128.11	28.12
2013	9	0	206.82	29.56
2013	10	0	256.37	29.96
2013	11	0	279.34	23.46
2013	12	0	368.7	26.67
2014	1	0	135.24	27.43
2014	2	0	17.29	28.27
2014	3	0	139.67	29.63
2014	4	0	237.38	28.7
2014	5	0	366.49	28.9
2014	6	0	97.38	29.55
2014	7	0	117.04	26.57
2014	8	0	181.16	28.64
2014	9	1	172.88	27.85
2014	10	0	355.2	28.16
2014	11	0	376.78	28.92
2014	12	0	416.15	28.26
2015	1	0	155.82	27.45
2015	2	0	92.24	28.56
2015	3	0	245.59	29.65
2015	4	0	276.08	29.36
2015	5	0	199.15	28.81
2015	6	0	160.52	27.7
2015	7	0	85.79	26.52
2015	8	0	239.29	27.8
2015	9	0	179.04	30.03
2015	10	0	276.74	29.25
2015	11	0	387.16	29.07
2015	12	0	277.84	27.78
2016	1	0	142.9	28.13
2016	2	0	99.74	29.69
2016	3	0	124.47	29.91
2016	4	0	123.21	29.9
2016	5	0	319.78	28.54
2016	6	0	170.69	27.55
2016	7	0	210.13	28.06
2016	8	0	107.06	27.13
2016	9	0	107.06	28.55
2016	10	0	204.71	27.14
2016	11	0	279.34	28.39
2016	12	0	259.07	28.05
2017	1	0	343.65	27.17
2017	2	0	159.86	27.05
2017	3	0	256.81	27.05
2017	4	0	299.34	28.19
2017	5	0	204.75	24.44
2017	6	0	163.93	27.86
2017	7	0	125.69	26.4
2017	8	0	213.15	27.33
2017	9	0	295.32	27.66
2017	10	0	234.56	29.65
2017	11	0	415.79	25.69
2017	12	0	163.42	26.14
2018	1	0	422.43	27.63
2018	2	0	87.75	27.44
2018	3	0	243.16	28.01
2018	4	0	179.19	28.42
2018	5	0	346.1	27.99
2018	6	0	197.32	26.11
2018	7	0	105.46	25.18
2018	8	0	88.29	28.45
2018	9	0	274.11	27.83
2018	10	0	382.95	28.2
2018	11	0	323.27	26.06
2018	12	0	273.89	26.75
2019	1	1	168.36	26.47
2019	2	0	119.75	27.69
2019	3	0	165.53	28.65
2019	4	0	255.01	28.2
2019	5	0	226.15	28
2019	6	0	219.47	27.31
2019	7	0	106.5	24.69
2019	8	0	126.13	25.01
2019	9	0	132.21	27.88
2019	10	0	453.3	27.32
2019	11	0	233.81	27.39
2019	12	0	258.11	25.98
2011	1	1	251.99	29.01
2011	2	0	115.03	30.48
2011	3	0	264.52	31.54
2011	4	0	229.25	30.36
2011	5	0	198.68	30.56
2011	6	0	116.99	30.3
2011	7	0	115.48	30.07
2011	8	0	132.66	30.35
2011	9	0	212.69	31.16
2011	10	0	403.6	29.19
2011	11	0	426.21	28.91
2011	12	0	217.79	30.02
2012	1	0	196.09	29.91
2012	2	0	265.77	31.46
2012	3	0	276.73	29.9
2012	4	0	182.62	30.52
2012	5	0	220.21	30.58
2012	6	0	91.76	30.92
2012	7	0	131.12	30.94
2012	8	0	193.5	30.96
2012	9	0	180.45	30.72
2012	10	1	362.14	31.16
2012	11	1	392.65	29.34
2012	12	0	395.6	29.39
2013	1	1	243.82	30.85
2013	2	0	254.73	29.89
2013	3	0	182.46	30.58
2013	4	0	216.49	30.8
2013	5	0	226.43	31.66
2013	6	0	65.79	30.84
2013	7	1	115.48	30.37
2013	8	1	132.66	29.87
2013	9	1	250.44	29.99
2013	10	0	286.11	30.7
2013	11	1	325.86	29.3
2013	12	0	335.68	30.16
2014	1	0	183.09	29.75
2014	2	0	32.16	31.64
2014	3	0	151.03	34
2014	4	0	253.85	30.44
2014	5	0	423.28	30.75
2014	6	0	67.81	30.17
2014	7	1	102.53	31.48
2014	8	1	187.54	30.58
2014	9	0	205.56	30.38
2014	10	0	356.42	29.72
2014	11	0	391.59	29.98
2014	12	1	369.65	30.65
2015	1	0	156.99	30.57
2015	2	0	105.94	31.17
2015	3	0	269.83	31.87
2015	4	0	307.9	31.44
2015	5	0	202.7	30.63
2015	6	0	184.94	29.64
2015	7	0	103.91	30.04
2015	8	1	225.66	30.34
2015	9	1	204.28	31.3
2015	10	0	319.08	31.1
2015	11	0	427.19	30.72
2015	12	0	284.28	29.29
2016	1	0	163.11	30.9
2016	2	0	104.55	31.74
2016	3	1	148.61	31.65
2016	4	0	140.57	31.82
2016	5	1	363.88	30.82
2016	6	0	170.3	30.05
2016	7	1	210.47	30.3
2016	8	0	98.27	28.65
2016	9	1	98.27	30.81
2016	10	0	198.87	31.57
2016	11	0	318.23	29.07
2016	12	0	251.36	29.98
2017	1	1	303.94	29.65
2017	2	1	171.33	30.23
2017	3	0	274.38	30.23
2017	4	0	334.72	30.4
2017	5	0	210.82	29.39
2017	6	1	155.89	30.22
2017	7	0	122.52	29.76
2017	8	0	192.99	29.89
2017	9	1	257.26	30.05
2017	10	0	235.98	30.86
2017	11	0	407.65	28.92
2017	12	0	176.55	29.2
2018	1	1	399.04	27.73
2018	2	0	91.33	31.49
2018	3	0	280.58	30.26
2018	4	1	232.67	29.53
2018	5	0	384.32	29.68
2018	6	0	186.22	29.94
2018	7	0	111.8	28.43
2018	8	0	77.26	31.25
2018	9	0	285.4	30.27
2018	10	0	404.91	29.03
2018	11	0	337.13	28.35
2018	12	0	291.94	29.52
2019	1	0	195.92	28.75
2019	2	0	126.59	30.27
2019	3	0	146.57	30.82
2019	4	0	257.27	30.39
2019	5	0	236.23	28.66
2019	6	0	191.21	29.13
2019	7	1	101.08	28.06
2019	8	0	127.86	28.64
2019	9	1	132.08	30.83
2019	10	0	484.36	28.44
2019	11	0	297.91	29.02
2019	12	0	271.66	29.01
2011	1	0	257.06	31.91
2011	2	0	54	32.1
2011	3	0	233.14	30.27
2011	4	0	197.35	30.83
2011	5	0	137.68	33.34
2011	6	0	93.96	32.17
2011	7	0	122.9	29.28
2011	8	0	151.67	32.34
2011	9	0	203.89	34.44
2011	10	0	460.93	31.66
2011	11	0	461.92	33.34
2011	12	0	240.58	32.24
2012	1	0	198.42	31
2012	2	0	215.85	33.59
2012	3	0	250.67	32.76
2012	4	0	164.13	35.19
2012	5	0	184.16	32.64
2012	6	0	65.91	32.16
2012	7	0	125.46	31.29
2012	8	0	159.7	35.6
2012	9	0	221.44	33.47
2012	10	0	337.6	34.17
2012	11	0	384.3	32.11
2012	12	0	380.89	33.26
2013	1	0	200.29	33.17
2013	2	0	197.03	34.04
2013	3	0	166.08	33.38
2013	4	0	160.69	35.04
2013	5	0	132.75	33.94
2013	6	0	65.37	33.36
2013	7	0	122.9	32
2013	8	0	151.67	33.25
2013	9	0	191.09	37.44
2013	10	1	290.8	33.23
2013	11	1	299.98	28.73
2013	12	0	330.35	31.97
2014	1	0	115.35	31.82
2014	2	1	8.2	35.04
2014	3	0	124.18	36.23
2014	4	0	205.61	33.91
2014	5	0	331.47	33.66
2014	6	0	69.38	34.51
2014	7	0	105.82	34.25
2014	8	0	162.4	35.31
2014	9	1	152.5	36.18
2014	10	0	286.91	34.68
2014	11	0	384.08	32.55
2014	12	1	362.18	32.47
2015	1	0	158.55	32.63
2015	2	1	71.08	33.82
2015	3	0	225.49	34.52
2015	4	0	270.8	35.17
2015	5	0	173.02	33.61
2015	6	0	150.57	32.76
2015	7	0	76.87	32.49
2015	8	0	185.01	33.53
2015	9	1	203.33	33.58
2015	10	0	227.03	33.61
2015	11	0	408.21	33.41
2015	12	0	315.83	32.61
2016	1	0	163.29	33.8
2016	2	0	106.2	33.99
2016	3	0	139.22	35.15
2016	4	0	108.26	35.44
2016	5	1	341.26	33.78
2016	6	0	202.88	33.13
2016	7	0	181.58	34.09
2016	8	0	151.57	33.87
2016	9	0	151.57	33.21
2016	10	0	185.95	29.55633049
2016	11	0	304.14	31.37
2016	12	0	243.93	31.79
2017	1	0	293.35	32.65
2017	2	0	136.31	30.92
2017	3	0	265.82	30.92
2017	4	0	321.04	32.95
2017	5	0	168.91	31.83
2017	6	1	137.56	31.91
2017	7	0	131.45	31.78
2017	8	0	206.33	33.66
2017	9	0	276.83	33.06
2017	10	1	180.05	33.61
2017	11	0	403.72	28.08
2017	12	0	130.16	30.41
2018	1	1	433.78	31.68
2018	2	0	89.67	33.09
2018	3	0	258.25	33.12
2018	4	0	218.75	34.38
2018	5	0	312.43	32.71
2018	6	0	182.48	33.09
2018	7	0	88.91	30.59
2018	8	1	91.12	33.56
2018	9	0	223.33	31.46
2018	10	0	378.71	31.95
2018	11	0	317.12	31.42
2018	12	0	313.29	30.01
2019	1	1	160.49	30.44
2019	2	0	99.7	32.39
2019	3	0	170.44	34.13
2019	4	0	220.99	33.19
2019	5	0	185.91	33.28
2019	6	0	194.77	30.01
2019	7	0	73.27	29.8
2019	8	0	126.36	32.11
2019	9	0	127.76	32.46
2019	10	0	358.75	31.49
2019	11	0	263.98	30.83
2019	12	0	230.57	31.28
2011	1	0	308.16	26.52
2011	2	0	123.55	26.48
2011	3	0	248.97	27.6
2011	4	0	216.64	26.96
2011	5	0	206.38	29
2011	6	0	123.56	26.72
2011	7	0	123.47	26.24
2011	8	0	120.12	27.18
2011	9	0	204.63	27.84
2011	10	0	378.1	26.49
2011	11	0	305.12	27.35
2011	12	0	260.91	26.78
2012	1	0	192.03	25.86
2012	2	0	223.58	27.86
2012	3	0	263.77	27.7
2012	4	0	190.64	27.37
2012	5	0	269.85	27.29
2012	6	0	65.28	27.39
2012	7	0	143.9	26.81
2012	8	0	198.09	27.95
2012	9	0	197.52	28.23
2012	10	0	349.21	27.81
2012	11	1	468.31	26.68
2012	12	0	461.27	26.61
2013	1	0	209.22	26.61
2013	2	0	250.86	26.93
2013	3	0	157.11	28.11
2013	4	0	205.87	28.7
2013	5	0	264.52	28.47
2013	6	0	73.97	28.26
2013	7	0	123.47	27.03
2013	8	0	120.12	27.74
2013	9	0	215.92	27.3
2013	10	0	259.53	29.03
2013	11	0	287.81	24.48
2013	12	0	365.16	26.3
2014	1	0	153.68	26.06
2014	2	0	19.98	27.13
2014	3	0	149.37	28.74
2014	4	0	231.74	27.89
2014	5	0	385.14	28.65
2014	6	0	89.91	28.71
2014	7	0	132.82	27.1
2014	8	0	185.54	28.7
2014	9	0	184.64	25.88
2014	10	0	350.5	27.5
2014	11	0	370	27.13
2014	12	0	412.59	26.74
2015	1	0	164.79	26.43
2015	2	0	97.41	27.45
2015	3	0	243.72	28.55
2015	4	0	283.2	28.65
2015	5	0	210.91	27.97
2015	6	0	174.53	26.89
2015	7	0	94.57	27.09
2015	8	0	239.55	27.26
2015	9	0	192.62	28.76
2015	10	0	298.08	28.7
2015	11	0	396.74	27.84
2015	12	0	275.54	26.86
2016	1	0	145.9	27.96
2016	2	0	97.45	28.32
2016	3	0	141.01	28.79
2016	4	0	123.97	29.69
2016	5	0	318.01	28.04
2016	6	0	168.55	26.71
2016	7	0	201.1	27.46
2016	8	0	103.01	26.23
2016	9	0	103.01	27.73
2016	10	0	199.93	27.57
2016	11	0	287.72	18.67
2016	12	0	266.84	27.28
2017	1	0	358.37	26.5
2017	2	0	160.06	26.11
2017	3	0	267.75	26.11
2017	4	0	315.21	27.88
2017	5	0	202.61	25.13
2017	6	0	165.17	27.45
2017	7	0	127.96	26.58
2017	8	0	212.68	27.79
2017	9	0	283.67	27.47
2017	10	0	227.18	28.74
2017	11	0	406.1	25.26
2017	12	0	178.2	25.51
2018	1	0	418.74	26.93
2018	2	0	95.54	26.54
2018	3	0	249.42	27.08
2018	4	0	183.43	27.81
2018	5	0	356.18	27
2018	6	0	197.66	26.43
2018	7	0	107.33	25.44
2018	8	0	83.61	27.66
2018	9	0	289.8	27.4
2018	10	0	393.5	25.72
2018	11	0	324.07	25.58
2018	12	0	272.61	25.57
2019	1	1	168.35	26.68
2019	2	0	120.92	26.23
2019	3	0	165.67	27.85
2019	4	0	245.61	27.68
2019	5	0	216.13	27.17
2019	6	0	213.33	26.65
2019	7	0	114.86	24.55
2019	8	0	127.34	25.77
2019	9	0	129.42	28.63
2019	10	0	464.56	26.76
2019	11	0	242.04	26.63
2019	12	0	258.58	25.14
2011	1	0	249.23	29.73
2011	2	0	93.83	30.45
2011	3	0	282.4	32.12
2011	4	0	246.19	30.59
2011	5	0	192.71	31.13
2011	6	0	121.41	30.98
2011	7	0	116.79	29.92
2011	8	0	127.93	30.09
2011	9	0	208.66	31.52
2011	10	0	427.79	30.68
2011	11	1	407.58	29.31
2011	12	0	246.92	30.63
2012	1	0	198.33	30.31
2012	2	0	255.38	31.08
2012	3	0	275.28	29.74
2012	4	0	176.36	30.22
2012	5	0	222.09	30.88
2012	6	0	82.19	31.02
2012	7	0	131.48	30.53
2012	8	0	184.07	30.98
2012	9	0	188.44	31.79
2012	10	0	379.55	31.35
2012	11	1	414.52	28.74
2012	12	0	404.29	30.05
2013	1	0	235.69	31.56
2013	2	0	240.19	30.14
2013	3	0	175.34	31.05
2013	4	0	226.84	31.17
2013	5	0	225.38	32.6
2013	6	0	60.41	31.57
2013	7	0	116.79	30.47
2013	8	0	127.93	30.68
2013	9	0	267.88	32.15
2013	10	0	278.23	30.31
2013	11	0	342.55	28.86
2013	12	0	336.38	29.76
2014	1	0	156.86	30.18
2014	2	0	16.05	32.24
2014	3	0	157.27	33.8
2014	4	0	248.81	31.24
2014	5	0	385.62	31.1
2014	6	0	71.36	30.86
2014	7	0	104.6	31.24
2014	8	0	188.09	31.5
2014	9	0	193.29	29.83
2014	10	0	361.1	30.93
2014	11	0	401.83	31.11
2014	12	0	357.51	30.41
2015	1	0	158.75	30.64
2015	2	0	110.38	32.11
2015	3	0	271.2	32.03
2015	4	0	310.24	32.15
2015	5	0	192.67	31.1
2015	6	0	173.04	30.15
2015	7	0	105.94	29.43
2015	8	0	232.29	31.26
2015	9	0	205.66	31.44
2015	10	0	326.54	30.71
2015	11	0	435.18	31.49
2015	12	0	290.43	29.84
2016	1	0	172.61	31.4
2016	2	0	120.76	32
2016	3	0	160.9	32.07
2016	4	0	136.02	33.03
2016	5	0	367.59	31.14
2016	6	0	174.08	30.28
2016	7	0	202.78	30.93
2016	8	0	97.01	29.82
2016	9	0	97.01	31.08
2016	10	0	201.14	25.67
2016	11	0	317.68	28.35
2016	12	0	253.93	29.43
2017	1	0	302.37	30.23
2017	2	0	164.84	30.29
2017	3	0	271.1	30.29
2017	4	0	329.53	30.14
2017	5	0	210.64	30.49
2017	6	0	149.89	30.93
2017	7	0	117.51	29.73
2017	8	0	200.63	29.55
2017	9	0	256.5	28.56
2017	10	0	212	31.2
2017	11	0	450.05	29.57
2017	12	0	165.95	28.28
2018	1	0	390.29	28.84
2018	2	0	93.74	31.17
2018	3	0	280.21	30.53
2018	4	0	231.43	31.09
2018	5	0	381.25	29.43
2018	6	0	194.16	30.22
2018	7	0	111.31	29.25
2018	8	0	82.5	32.02
2018	9	0	270.23	30.31
2018	10	0	395.82	29.08
2018	11	0	352.89	29.09
2018	12	0	300.1	29.47
2019	1	0	190.76	28.77
2019	2	0	131.84	30.84
2019	3	0	144.31	31.2
2019	4	0	258.8	30.53
2019	5	0	224.73	28.91
2019	6	0	194.34	29.83
2019	7	0	101.6	27.69
2019	8	0	117.01	27.85
2019	9	0	131.82	31.25
2019	10	0	484.28	29.53
2019	11	0	287.17	29.29
2019	12	0	281.87	29.26
2011	1	0	277.18	28.72
2011	2	0	114.54	28.76
2011	3	0	274.61	29.76
2011	4	0	230.59	28.52
2011	5	0	192.29	30.23
2011	6	0	118.52	29.3
2011	7	0	119.11	28.37
2011	8	0	121.83	28.38
2011	9	0	216.57	29.93
2011	10	0	395.03	28.5
2011	11	0	336.07	28.79
2011	12	0	255.13	27.61
2012	1	0	207.17	27.79
2012	2	0	241.5	29.63
2012	3	0	269.56	28.17
2012	4	0	183.17	28.37
2012	5	0	250.53	29.13
2012	6	0	65.75	29.07
2012	7	0	140.84	28.75
2012	8	0	195.63	29.65
2012	9	0	192.33	31.2
2012	10	0	367.6	30.14
2012	11	1	447.1	28.65
2012	12	0	440.8	29.43
2013	1	0	211.84	29.64
2013	2	0	235.24	29.46
2013	3	0	163.37	29.78
2013	4	0	234.48	30.42
2013	5	0	243.87	30.84
2013	6	0	69.1	30.19
2013	7	0	119.11	28.37
2013	8	0	121.83	29.61
2013	9	0	246.6	29.08
2013	10	0	270.61	30.55
2013	11	0	302.61	28.02
2013	12	0	361.43	26.42
2014	1	0	154.9	28.51
2014	2	0	20.35	29.7
2014	3	0	161.97	31.57
2014	4	0	243.35	30.09
2014	5	0	384.65	30.52
2014	6	0	80.39	29.76
2014	7	0	129.9	28.72
2014	8	0	186.8	28.98
2014	9	0	191.33	27.42
2014	10	0	353.38	29.72
2014	11	0	392.71	29.32
2014	12	0	400.15	28.81
2015	1	0	162.54	28.7
2015	2	0	105.78	29.85
2015	3	0	255.76	30.07
2015	4	0	296.74	31.11
2015	5	0	217.67	29.58
2015	6	0	175.25	29.01
2015	7	0	102.15	28.4
2015	8	0	246.54	29.57
2015	9	0	201.45	30.27
2015	10	0	309.76	30.2
2015	11	0	417.42	30.35
2015	12	0	286.4	28.32
2016	1	0	155.77	29.87
2016	2	0	101.64	30.79
2016	3	0	162.16	30.74
2016	4	0	128.34	31.48
2016	5	0	350.54	30.4
2016	6	0	176.75	28.34
2016	7	0	202	29.03
2016	8	0	100.78	28.44
2016	9	0	100.78	28.99
2016	10	0	205.29	26.25
2016	11	0	305.46	25.8
2016	12	0	264.59	28.72
2017	1	0	342.32	29.3
2017	2	0	158.58	28.45
2017	3	0	277.55	28.45
2017	4	0	339.19	29.03
2017	5	0	212.74	26.61
2017	6	0	160.32	29.36
2017	7	0	120.82	27.51
2017	8	0	216.84	28.29
2017	9	0	276.1	26.99
2017	10	0	224.91	30.26
2017	11	0	425.03	25.79
2017	12	0	172.03	27.61
2018	1	0	406.17	28.28
2018	2	0	99.24	28.96
2018	3	0	254.57	28.86
2018	4	0	214.59	30.64
2018	5	0	382.07	28.38
2018	6	0	197.37	28.02
2018	7	0	104.88	27.36
2018	8	0	84.67	29.56
2018	9	0	279.08	28.67
2018	10	0	402.38	25.72
2018	11	0	344.1	26.4
2018	12	0	289.84	27.49
2019	1	0	178.18	28.51
2019	2	0	135.24	28.46
2019	3	0	152.96	29.72
2019	4	0	257.14	29.32
2019	5	0	220.32	28.03
2019	6	0	211.05	27.43
2019	7	0	110.86	26.57
2019	8	0	122.17	25.62
2019	9	0	130.18	30.04
2019	10	0	467.49	28.42
2019	11	0	254.11	27.89
2019	12	0	272.42	27.05
2011	1	0	280.64	31.42
2011	2	0	70.24	32.24
2011	3	0	229.93	29.48
2011	4	0	238.26	31.53
2011	5	0	149.74	32.88
2011	6	0	96.96	32.7
2011	7	0	119.29	30.82
2011	8	0	130.03	32.06
2011	9	0	220.22	33.96
2011	10	0	428.65	30.09
2011	11	1	428.3	32.28
2011	12	0	275.23	32.19
2012	1	0	207.14	30.56
2012	2	0	219.97	33.66
2012	3	0	252.59	33.96
2012	4	0	199.78	30.61
2012	5	0	191.1	31.1
2012	6	0	66.31	31.83
2012	7	0	134.73	31.61
2012	8	0	175.23	33.72
2012	9	0	215.59	33.06
2012	10	0	331.07	33.62
2012	11	1	415.62	32.37
2012	12	0	336.75	31.36
2013	1	0	231.22	32.22
2013	2	0	223.23	33.35
2013	3	0	161.4	33.2
2013	4	0	188.25	35.03
2013	5	0	155.02	33.15
2013	6	0	84.42	32.94
2013	7	0	119.29	31.89
2013	8	0	130.03	32.24
2013	9	0	188.96	33.51
2013	10	0	268.65	32.96
2013	11	0	290.47	28.04181471
2013	12	0	325.02	32.79
2014	1	0	113.48	31.27
2014	2	0	10.77	35.18
2014	3	0	132.6	35.18
2014	4	0	211.4	34.59
2014	5	0	354.19	33.84
2014	6	0	70.83	34.29
2014	7	0	104.35	33.17
2014	8	0	163.98	34.29
2014	9	0	154.77	35.99
2014	10	0	311.84	34.04
2014	11	0	383.61	32.38
2014	12	0	392.18	31.7
2015	1	0	155.84	32.2
2015	2	0	82.05	33.68
2015	3	0	236.66	34.27
2015	4	0	285.68	34.76
2015	5	0	181.57	32.82
2015	6	0	153.18	32.37
2015	7	0	81.39	32.55
2015	8	0	205.65	33.9
2015	9	0	175.17	32.42
2015	10	0	234.2	34.92
2015	11	0	375.05	32.95
2015	12	0	304.82	32.21
2016	1	0	159.28	33.84
2016	2	0	107.62	33.1
2016	3	0	150.09	36.27
2016	4	0	115.11	35.34
2016	5	0	326.57	34.75
2016	6	0	188.52	32.78
2016	7	0	197.73	33.28
2016	8	0	139.36	34.78
2016	9	0	139.36	31.83
2016	10	0	187.31	26.88
2016	11	0	298.86	32.38
2016	12	0	258.42	32.99
2017	1	0	304.7	29.71
2017	2	0	140.94	31.29
2017	3	0	266.08	31.29
2017	4	0	310.47	33.4
2017	5	0	183.01	33.46
2017	6	0	157.68	31.86
2017	7	0	119.67	31.5
2017	8	0	208.66	30.4
2017	9	0	292.21	31.33
2017	10	0	196.01	33.87
2017	11	0	471.52	27.77853698
2017	12	0	123.61	30.82
2018	1	0	455.47	32.02
2018	2	0	85.21	32.7
2018	3	0	245	34.03
2018	4	0	204.6	34.95
2018	5	0	336.45	32.69
2018	6	0	199.07	31.84
2018	7	0	91.63	31.29
2018	8	0	88.77	32.3
2018	9	0	227.48	30.65
2018	10	0	369.08	33.55
2018	11	0	327.16	27.98
2018	12	0	292.27	30.9
2019	1	0	157.98	28.67
2019	2	0	114.72	32.24
2019	3	0	160.57	34.96
2019	4	0	234.9	32.8
2019	5	0	209.6	33.26
2019	6	0	206.64	31.56
2019	7	0	75.82	30.54
2019	8	0	124.47	32.35
2019	9	0	122.27	33.21
2019	10	0	376.77	32.65
2019	11	0	257.21	31.27
2019	12	0	229.35	31.38
2011	1	0	256.26	30.48
2011	2	0	78.18	30.71
2011	3	0	245.14	29.02
2011	4	0	246.33	30.92
2011	5	0	164.02	31.86
2011	6	1	102.63	30.95
2011	7	1	121.37	30.08
2011	8	0	130.81	30.6
2011	9	0	191.17	32.13
2011	10	0	409.06	28.54
2011	11	1	425.27	30.73
2011	12	1	244.78	30.84
2012	1	0	205.31	29.46
2012	2	0	233.61	32
2012	3	0	261.51	33.6
2012	4	1	201.49	29.29
2012	5	0	221.03	29.96
2012	6	0	62.38	29.73
2012	7	0	139.24	30.76
2012	8	0	170.95	30.8
2012	9	0	213.04	33.06
2012	10	0	338.9	31.23
2012	11	0	422.51	29.89
2012	12	0	338.56	30.9
2013	1	0	212.63	31.34
2013	2	0	236.8	30.27
2013	3	0	159.24	31.21
2013	4	0	219.6	32.84
2013	5	0	194.12	31.66
2013	6	0	77.18	32.07
2013	7	0	121.37	31.28
2013	8	0	130.81	30.66
2013	9	0	199.5	33.88
2013	10	0	255.51	30.83
2013	11	0	291.52	21.66
2013	12	0	338.45	30.55
2014	1	0	113.25	30.13
2014	2	0	12.96	33.07
2014	3	0	139.79	33.66
2014	4	0	236.71	32.95
2014	5	0	371.83	32.18
2014	6	0	74.59	33.19
2014	7	0	98.28	31.21
2014	8	0	170.39	32.51
2014	9	0	165.53	33.45
2014	10	0	358.06	32.44
2014	11	0	394	31.83
2014	12	0	427.75	28.8
2015	1	0	154.87	30.11
2015	2	0	96.19	31.94
2015	3	0	248.5	32.64
2015	4	0	285.88	32.68
2015	5	0	189.48	31.13
2015	6	0	156	30.56
2015	7	0	85.04	31.92
2015	8	0	228.11	31.63
2015	9	0	174.83	31.7
2015	10	0	252.56	34.05
2015	11	0	387.32	31.81
2015	12	0	286.18	30.47
2016	1	0	153.51	32.45
2016	2	0	106.48	32.92
2016	3	0	140.35	34.46
2016	4	0	123.74	32.71
2016	5	0	325.99	32.66
2016	6	0	183.92	30.37
2016	7	0	210.28	31.48
2016	8	0	130.87	32.42
2016	9	0	130.87	31.83
2016	10	0	198.72	25.4
2016	11	0	283.09	30.56571214
2016	12	0	255.93	31.16
2017	1	0	311.74	30.06
2017	2	0	154.59	30.08
2017	3	0	261.28	30.08
2017	4	0	286.06	30.88
2017	5	0	204.17	30.23
2017	6	0	163.52	30.05
2017	7	0	123.42	29.85
2017	8	0	218.03	31.5
2017	9	0	298.99	29.91
2017	10	0	210.62	31.96
2017	11	0	424.54	30.05
2017	12	0	134.61	28.75
2018	1	0	450.88	30.15
2018	2	0	83.76	31.13
2018	3	0	240.65	32.71
2018	4	0	201.55	32.22
2018	5	0	357.93	29.68
2018	6	0	201.97	30.34
2018	7	0	97.24	29.62
2018	8	0	84.38	30.69
2018	9	0	247.78	28.9
2018	10	0	368.62	30.99
2018	11	0	335.54	25.78
2018	12	0	277.32	29.86
2019	1	0	169.44	27.92
2019	2	0	118.82	30.92
2019	3	0	151.41	32.42
2019	4	0	253.63	30.23
2019	5	0	221.97	30.88
2019	6	0	218.19	30.88
2019	7	0	85.79	28.66
2019	8	0	120.76	29.9
2019	9	0	115.58	31.96
2019	10	0	410.69	30.22
2019	11	0	252.46	28.05
2019	12	0	242	29.81
2011	1	0	272.18	26.9
2011	2	0	66.75	27.09
2011	3	0	253.28	28
2011	4	0	224.03	27.15
2011	5	0	182.93	28.19
2011	6	0	98.77	27.19
2011	7	0	123.15	27.47
2011	8	0	119.04	27.34
2011	9	0	186.13	27.86
2011	10	0	342.44	24.64
2011	11	1	318.9	26.73
2011	12	0	246.88	26.4
2012	1	0	197.97	26.52
2012	2	0	189.14	27.42
2012	3	0	253.27	27.84
2012	4	0	210.41	27.78
2012	5	0	216.19	27.58
2012	6	0	61.69	26.75
2012	7	0	122.81	27.69
2012	8	0	162.11	27.72
2012	9	0	201.42	28.31
2012	10	0	320.07	28.23
2012	11	1	384.64	27.81
2012	12	0	318.57	26.44
2013	1	0	207.01	27.54
2013	2	0	268.66	26.21
2013	3	0	135.86	27.77
2013	4	0	216.61	28.75
2013	5	0	197.76	28.39
2013	6	0	65.67	28.29
2013	7	0	123.15	27.89
2013	8	0	119.04	26.86
2013	9	0	190.63	29.83
2013	10	0	201.21	27.03
2013	11	0	282.58	20.04
2013	12	0	341.86	26.47
2014	1	0	113.26	26.32
2014	2	0	8.14	27.95
2014	3	0	124.51	29.26
2014	4	0	210.71	29.03
2014	5	0	336.09	27.75
2014	6	0	77.83	28.67
2014	7	0	110.05	27.41
2014	8	0	162.41	28.45
2014	9	0	154.25	28.02
2014	10	0	332.49	27.82
2014	11	0	392.87	28.97
2014	12	1	424.83	25.78
2015	1	0	140.34	26.39
2015	2	0	83.61	28.31
2015	3	0	233.68	28.91
2015	4	0	268.55	28.78
2015	5	0	185.53	27.35
2015	6	0	144.79	27.53
2015	7	0	76.04	28.25
2015	8	0	208.14	28.18
2015	9	0	174.29	29.12
2015	10	0	240.68	29.41
2015	11	0	349.87	27.48
2015	12	0	258.6	27.19
2016	1	0	136.8	28.27
2016	2	0	107.19	28.51
2016	3	0	95.51	30.28
2016	4	0	119.87	28.95
2016	5	1	297.47	28.62
2016	6	0	174.7	27.08
2016	7	0	182.3	27.43
2016	8	0	119.22	27.32
2016	9	0	119.22	27.61
2016	10	0	206.11	26.38
2016	11	0	259.79	25.29
2016	12	0	247.82	28.27
2017	1	0	306.38	26.11
2017	2	0	156.49	25.74
2017	3	0	243.89	25.74
2017	4	0	260.9	26.87
2017	5	0	195.31	27.49
2017	6	0	173.83	26.67
2017	7	0	123.09	26.51
2017	8	0	215.45	26.71
2017	9	0	270.59	25.89
2017	10	0	219.93	27.25
2017	11	0	363	26.67
2017	12	0	145.85	25.92
2018	1	0	433.17	26.67
2018	2	0	71.15	27.31
2018	3	0	207.29	27.3
2018	4	0	180.4	28.39
2018	5	0	333.57	25.78
2018	6	0	194.32	27.6
2018	7	0	99.34	25.68
2018	8	0	84.61	27.23
2018	9	0	237.96	26.66
2018	10	0	337.58	26.13
2018	11	0	315.02	25.97
2018	12	0	247.09	27.4
2019	1	0	142.1	25.68
2019	2	0	105.56	26.86
2019	3	0	157.77	28.19
2019	4	0	227.84	26.99
2019	5	0	192.38	27.45
2019	6	0	210.27	25.16
2019	7	0	86.5	25.31
2019	8	0	111.84	26.99
2019	9	0	114.76	28.7
2019	10	0	372.34	26.96
2019	11	0	236.02	26.17
2019	12	0	231.74	26.32
2011	1	0	243.89	28.67
2011	2	0	43.32	31.29
2011	3	0	192.82	30.59
2011	4	0	162.66	30.28
2011	5	0	127.78	32.47
2011	6	0	107.28	30.87
2011	7	0	125.75	28.73
2011	8	0	117.56	30.17
2011	9	0	160.49	31.05
2011	10	0	437.13	29.52
2011	11	0	367.67	30.79
2011	12	0	211.13	30.61
2012	1	0	172.04	30.58
2012	2	0	184.53	31.57
2012	3	0	209.65	32.33
2012	4	0	152.65	30.44
2012	5	0	165.48	30.34
2012	6	0	79.47	30.67
2012	7	0	149	28.83
2012	8	0	115.05	31.38
2012	9	0	228.19	31.59
2012	10	0	306.46	30.79
2012	11	1	373.54	30.25
2012	12	0	326.98	29.24
2013	1	0	167.39	31.5
2013	2	0	173.26	30.07
2013	3	0	107.48	30.95
2013	4	0	124.15	34.65
2013	5	0	109.33	32.86
2013	6	0	71.05	32.32
2013	7	0	125.75	31.07
2013	8	0	117.56	31.19
2013	9	0	172.11	32.23
2013	10	0	257.49	31.32
2013	11	0	284.6	27.95
2013	12	0	261.34	28.25
2014	1	0	139.9	30.34
2014	2	0	3.62	32.82
2014	3	0	97.31	34.84
2014	4	0	143.47	31.4
2014	5	0	284.16	31.55
2014	6	0	67.89	31.37
2014	7	0	103.08	31.75
2014	8	0	162.63	31.2
2014	9	0	176.01	32.1
2014	10	0	268.69	31.83
2014	11	0	401.57	30
2014	12	1	341.48	30.7
2015	1	0	141.8	30.48
2015	2	0	51.16	32.36
2015	3	0	185.19	33.36
2015	4	0	245.89	32.77
2015	5	0	192.77	31.22
2015	6	0	182.26	30.71
2015	7	0	79.33	30.97
2015	8	0	185.66	30.24
2015	9	0	258.97	31.21
2015	10	0	212.2	31.2
2015	11	0	371.29	31.64
2015	12	0	277.29	30.39
2016	1	0	134.95	32
2016	2	0	146.86	32.53
2016	3	0	81.23	33.7
2016	4	0	92.48	33.63
2016	5	1	322.76	31.38
2016	6	0	239.1	30.31
2016	7	0	157.09	30.22
2016	8	0	116.99	30.58
2016	9	0	116.99	31.32
2016	10	0	182.07	28.86
2016	11	0	294.11	24.73
2016	12	0	198.71	29.99
2017	1	0	304.49	29.45
2017	2	0	163.42	29.68
2017	3	0	205.82	29.68
2017	4	0	238.22	29.68
2017	5	0	178.26	30.47
2017	6	0	151.1	30.4
2017	7	0	152.8	29.04
2017	8	0	235.61	28.7
2017	9	0	281.63	28.55
2017	10	0	187.61	29.52
2017	11	0	358.37	28.23
2017	12	0	131.9	28.52
2018	1	1	376.97	29.7
2018	2	0	83.95	31.01
2018	3	0	195.43	30.43
2018	4	0	167.23	31.84
2018	5	0	291.37	29.74
2018	6	0	246.48	30.11
2018	7	0	103.29	26.85
2018	8	0	115.38	30.3
2018	9	0	213.48	29.33
2018	10	0	368.58	28.98
2018	11	0	300.81	29.35
2018	12	0	292.81	27.88
2019	1	0	148.2	29.15
2019	2	0	76.12	30.84
2019	3	0	154.74	32
2019	4	0	129.39	30.96
2019	5	0	161.63	30.63
2019	6	0	209.58	27.96
2019	7	0	75.44	28.9
2019	8	0	101.62	28.33
2019	9	0	119.91	31.2
2019	10	0	328.74	29.13
2019	11	0	229.72	28.85
2019	12	0	232.77	29.15
2011	1	0	247.83	30.63
2011	2	0	40.57	32.2
2011	3	0	212.57	31.7
2011	4	0	157.52	31.71
2011	5	0	126.06	33.83
2011	6	1	87.55	31.91
2011	7	1	127.47	30
2011	8	0	123.79	31.64
2011	9	0	177.83	33.63
2011	10	0	470.99	30.63
2011	11	1	350.51	30.91
2011	12	1	234.23	31.06
2012	1	1	181.4	30.54
2012	2	0	194.37	32.69
2012	3	0	219.51	32.76
2012	4	0	160.53	32.89
2012	5	0	165.74	31.5
2012	6	0	77.53	32.48
2012	7	0	128.56	31.28
2012	8	0	119.61	33.53
2012	9	0	221.47	32.85
2012	10	0	293.56	33.49
2012	11	1	381.11	31.38
2012	12	0	371.52	31.15
2013	1	0	184.9	32.33
2013	2	0	179.45	33.13
2013	3	0	118.99	32.28
2013	4	0	128.67	34.61
2013	5	0	114.89	33.23
2013	6	0	64.47	33.01
2013	7	0	127.47	32.89
2013	8	0	123.79	32.65
2013	9	0	174.4	30.85563372
2013	10	0	271.56	31.64
2013	11	0	274.1	28.97
2013	12	0	273.9	31.06
2014	1	0	152.09	31.36
2014	2	0	4.26	34.42
2014	3	0	102.36	37.01
2014	4	0	159.31	32.52
2014	5	0	309.54	32.56
2014	6	0	65.65	33.25
2014	7	0	102.55	33.22
2014	8	0	155.5	31.2
2014	9	0	160.41	34.21
2014	10	0	268.78	33.83
2014	11	0	397.59	31.48
2014	12	0	350.76	31.44
2015	1	0	146	31.74
2015	2	0	54.6	33.54
2015	3	0	195.79	34.61
2015	4	0	249.44	33.95
2015	5	0	191.82	33.54
2015	6	0	148.47	31.44
2015	7	0	71.78	31.81
2015	8	0	171.61	30.81
2015	9	0	221.37	32.14
2015	10	0	219.45	34.41
2015	11	0	397.52	32.48
2015	12	0	288.89	30.84
2016	1	0	147.43	33.18
2016	2	0	127.6	33.09
2016	3	0	88.67	34.51
2016	4	0	101.54	35.49
2016	5	0	335.58	31.86
2016	6	0	216.61	31.61
2016	7	0	155.31	32.44
2016	8	0	117.13	33.41
2016	9	0	117.13	33.04
2016	10	0	179.42	29.16185356
2016	11	0	299.74	30.75
2016	12	0	203.94	30.12
2017	1	0	284.59	33.24
2017	2	0	148.07	30.44
2017	3	0	211.66	30.44
2017	4	0	257.34	31.87
2017	5	0	147.52	30.27
2017	6	0	136.6	31.11
2017	7	0	124.48	30.25
2017	8	0	210.84	31.02
2017	9	0	276.46	31.23
2017	10	0	156.54	31.01
2017	11	0	359.49	30.41
2017	12	0	119.77	29.64
2018	1	0	395.23	30.45
2018	2	0	95.19	32.16
2018	3	0	217.48	31.97
2018	4	0	200.78	32.86
2018	5	0	294.22	31.61
2018	6	0	199.74	31.9
2018	7	0	92.43	29.23
2018	8	0	95.99	32.01
2018	9	0	209.13	30.64
2018	10	0	364.12	29.37
2018	11	0	292.08	29.88
2018	12	0	296.79	29.72
2019	1	0	146.43	30.32
2019	2	0	77.27	32.08
2019	3	0	159.98	32.76
2019	4	0	151.2	32.7
2019	5	0	169.88	32.87
2019	6	0	196.95	30.11
2019	7	0	69.01	30.74
2019	8	0	112.71	32.11
2019	9	0	120.95	32.17
2019	10	0	329.25	30.21
2019	11	0	256.5	30.17
2019	12	0	228.1	30.23
2011	1	0	293.7	31.04
2011	2	0	62.82	31.99
2011	3	0	225.24	30.54
2011	4	0	214.48	31.25
2011	5	0	150.21	32.19
2011	6	0	87.44	32.47
2011	7	0	125.99	30.69893652
2011	8	0	108.1	30.77
2011	9	0	210.52	32.75
2011	10	0	402.3	29.77
2011	11	0	288.81	31.41
2011	12	0	273.94	30.97
2012	1	0	185.26	30.27
2012	2	0	188.8	32.19
2012	3	0	252.34	29.05
2012	4	0	200.25	31.12
2012	5	0	189.34	31.13
2012	6	0	69.2	31.63
2012	7	0	119.99	31.61
2012	8	0	177.93	34.74
2012	9	0	205.63	32.73
2012	10	1	308.74	33.92
2012	11	0	410.9	32.06
2012	12	0	312.14	31.09
2013	1	0	198.03	31.7
2013	2	1	226.46	33.35
2013	3	0	138.36	33.07
2013	4	0	160.65	35
2013	5	0	140.02	32.55
2013	6	0	58.4	32.19
2013	7	0	125.99	30.52
2013	8	0	108.1	30.48
2013	9	0	185.52	34.49610919
2013	10	0	230.21	32.13
2013	11	0	277.13	28.71205968
2013	12	0	311.83	30.67
2014	1	0	112.7	30.33
2014	2	0	6.54	34.93
2014	3	0	116.47	35.36
2014	4	0	188.29	33.81
2014	5	0	338.03	33.02
2014	6	0	67.69	34.62
2014	7	1	115.76	32.85
2014	8	0	154.43	32.2
2014	9	0	143.3	35.75
2014	10	1	297.47	33.96
2014	11	0	402.55	33.01
2014	12	1	371.85	32.29
2015	1	0	139.46	31.98
2015	2	0	69.58	33.6
2015	3	0	216.98	34.28
2015	4	1	279.84	33.74
2015	5	0	171.7	33.25
2015	6	1	141.23	32.42
2015	7	0	75.96	32.72
2015	8	1	193.98	32.16
2015	9	0	185.51	32.63
2015	10	0	216.1	34.39
2015	11	0	342.64	32.06
2015	12	0	280.09	32.72
2016	1	0	156.7	33.49
2016	2	0	122.6	33.03
2016	3	1	114.38	36.17
2016	4	1	116.86	36.01
2016	5	1	300.2	33.98
2016	6	0	195.68	31.75
2016	7	1	170.62	33.76
2016	8	0	131.34	35.53
2016	9	1	131.34	33.89
2016	10	1	166.2	29.28919543
2016	11	1	293.94	32.47
2016	12	1	241.35	31.44
2017	1	1	302.74	24.92782625
2017	2	1	143.22	31.27
2017	3	0	266.1	31.27
2017	4	0	267.84	33.3
2017	5	0	153	34.35
2017	6	1	157.56	31.77
2017	7	0	107.08	31.1
2017	8	0	199.8	26.26
2017	9	1	281.18	32.93
2017	10	0	186.5	33.35
2017	11	0	442.37	31.23941152
2017	12	0	138.12	30.95
2018	1	1	427.92	32.03
2018	2	0	73.9	32.88
2018	3	0	241.86	32.01
2018	4	0	190.3	34.76
2018	5	0	301.63	32.22
2018	6	1	206.5	32.46
2018	7	0	83.07	30.51
2018	8	0	82.51	32.68
2018	9	0	202.54	30.62
2018	10	0	339.97	34.3
2018	11	1	309.88	31.41
2018	12	0	263.88	31.03
2019	1	0	133.12	29.58
2019	2	0	101.43	32.24
2019	3	0	158.1	34.96
2019	4	0	200.66	33.89
2019	5	0	199.96	33.28
2019	6	0	200.13	30.56
2019	7	0	65.82	31.08
2019	8	0	118.54	31.9
2019	9	0	125.55	33.07
2019	10	0	342.03	33.06
2019	11	0	253.93	32.97
2019	12	0	221.92	31.29
2011	1	0	295.81	29.91
2011	2	0	71.75	30.56
2011	3	0	230.21	28.9
2011	4	0	229.61	29.62
2011	5	0	158.02	31
2011	6	0	91.12	30.23
2011	7	0	118.74	29.88
2011	8	0	112.18	29.74
2011	9	0	229.06	31.26
2011	10	0	394.07	28.48
2011	11	0	310.58	29.58
2011	12	0	277.71	29.59
2012	1	0	200.12	28.61
2012	2	0	194.83	30.83
2012	3	0	254.53	32.14
2012	4	0	219	30.44
2012	5	0	191.73	30.12
2012	6	0	68.99	30.05
2012	7	0	124.06	30.22
2012	8	0	178.23	31.91
2012	9	0	207.4	30.58
2012	10	1	317.05	31.63
2012	11	0	424.88	31.35
2012	12	0	304.9	28.88
2013	1	0	209.79	30.42
2013	2	0	238.53	29.98
2013	3	0	139.4	30.95
2013	4	1	179.58	31.8
2013	5	0	157.74	31.29
2013	6	0	62.6	30.4
2013	7	0	118.74	30.63
2013	8	0	112.18	29.76
2013	9	0	169.98	31.28
2013	10	0	211.58	30.44
2013	11	0	273.36	27.93033146
2013	12	1	320.5	30.07
2014	1	0	112.41	29.18
2014	2	0	8.31	32.59
2014	3	0	121.38	33.05
2014	4	0	196.24	32.27
2014	5	0	336.8	31.69
2014	6	0	69.09	31.84
2014	7	1	104.62	30.98
2014	8	0	158.33	31.5
2014	9	0	148.67	33.17
2014	10	0	318.36	31.59
2014	11	0	380.37	31.16
2014	12	0	385.2	29.87
2015	1	0	143.23	29.97
2015	2	0	77.8	31.62
2015	3	0	232.88	32.18
2015	4	0	277.93	32.24
2015	5	0	175.83	30.57
2015	6	0	144.98	30.79
2015	7	0	78.46	30.78
2015	8	1	202.23	30.65
2015	9	0	177.11	31.13
2015	10	0	231.27	32.81
2015	11	0	347.08	30.53
2015	12	0	272.25	30.3
2016	1	0	157.49	31.31
2016	2	0	119.4	31.11
2016	3	1	122.26	33.86
2016	4	0	122.49	32.68
2016	5	0	301.47	32.88
2016	6	0	186.94	30.6
2016	7	1	180.15	31.01
2016	8	0	138.2	30.71
2016	9	0	138.2	29.9
2016	10	1	175.86	26.55
2016	11	1	281.16	32.31
2016	12	0	246.23	30.49
2017	1	1	304.75	28.44
2017	2	1	140.86	29.16
2017	3	0	255.82	29.16
2017	4	1	276.94	29.89
2017	5	0	164.8	32.69
2017	6	1	167.96	29.64
2017	7	0	108.82	29.68
2017	8	0	201.68	27.95
2017	9	1	279.64	29.88
2017	10	0	200.73	30.68
2017	11	0	468.82	26.12648322
2017	12	0	132.87	28.87
2018	1	0	446.75	29.83
2018	2	0	78.79	30.9
2018	3	0	235.24	31.21
2018	4	0	195.67	32.66
2018	5	0	299.32	29.84
2018	6	0	215.58	29.82
2018	7	0	91.21	28.5
2018	8	0	83.46	29.77
2018	9	0	216.55	28.72
2018	10	0	355.5	29.31
2018	11	1	320.36	28.21
2018	12	0	261.99	29.82
2019	1	0	140.31	27.83
2019	2	0	115.69	30.23
2019	3	0	162.51	32.35
2019	4	0	225.15	30.64
2019	5	0	202.23	30.86
2019	6	0	200.45	29.18
2019	7	0	72.53	29.57
2019	8	0	119.58	30.02
2019	9	1	118.06	31.18
2019	10	0	356.21	30.23
2019	11	0	245.25	29.8
2019	12	0	226.37	29.15
2011	1	0	268.63	29.28
2011	2	0	86.67	29.33
2011	3	0	265.29	29.08
2011	4	0	223.72	29.36
2011	5	0	183.35	30.69
2011	6	0	111.55	29.72
2011	7	0	122.41	28.13
2011	8	0	137.72	29.59
2011	9	0	189.57	30.5
2011	10	0	399.68	28.27
2011	11	0	346.47	29.46
2011	12	0	238.28	29.07
2012	1	0	208.32	29.6
2012	2	0	240.43	31.02
2012	3	0	261.91	28.94
2012	4	0	188.62	28.55
2012	5	0	259.66	29.26
2012	6	0	61.24	29.14
2012	7	0	139.79	30.72
2012	8	0	172.31	30.78
2012	9	0	211.51	34.42
2012	10	1	345.8	31.72
2012	11	0	470.55	28.64
2012	12	0	425.47	27.56
2013	1	0	198.59	30.03
2013	2	1	242.83	29.81
2013	3	0	157.19	30.54
2013	4	0	225.46	30.95
2013	5	0	231.1	30.14
2013	6	0	74.32	30.54
2013	7	0	122.41	30.79
2013	8	0	137.72	30.93
2013	9	0	216.82	32.56
2013	10	0	274.65	30.37
2013	11	0	292.75	23.34
2013	12	0	362.58	26.89
2014	1	0	126.35	29.5
2014	2	0	16.42	31.61
2014	3	0	140.23	32.64
2014	4	0	262.09	31.7
2014	5	0	373.43	31.25
2014	6	0	82.94	32.08
2014	7	1	107.69	28.81
2014	8	0	174.47	31.06
2014	9	0	174.36	30.37
2014	10	0	377.75	29.58
2014	11	0	387.68	31.46
2014	12	0	422.67	29.55
2015	1	0	155.79	29.5
2015	2	0	96.03	30.33
2015	3	0	248.57	31.91
2015	4	1	276.54	31.64
2015	5	0	205.61	29.42
2015	6	1	154.36	29.48
2015	7	0	84.77	29.99
2015	8	1	243.24	31.48
2015	9	0	180.38	31.59
2015	10	0	273.36	31.63
2015	11	0	387.88	31.06
2015	12	0	285.94	29.55
2016	1	0	157.43	30.73
2016	2	0	104.2	32.34
2016	3	1	135.94	32.83
2016	4	1	135.43	31.42
2016	5	0	323.93	29.79
2016	6	0	180.95	29.01
2016	7	1	235.04	29.93
2016	8	0	107.69	29.13
2016	9	0	107.69	30.45
2016	10	1	214.42	28.88
2016	11	1	293.4	32.83869838
2016	12	0	258.95	30.83
2017	1	1	327.4	29.37
2017	2	1	163.23	28.45
2017	3	0	269.49	28.45
2017	4	0	289.57	30.27
2017	5	0	216.95	27.45
2017	6	1	161.88	28.77
2017	7	1	124.25	27.65
2017	8	0	213.03	29.09
2017	9	1	313.67	28.14
2017	10	0	240.99	30.63
2017	11	0	425.03	29.49
2017	12	0	151.83	28.91
2018	1	0	441.88	28.86
2018	2	0	88.43	30.66
2018	3	0	248.3	29.57
2018	4	0	204.23	30.47
2018	5	0	362.89	28.66
2018	6	1	200.94	29.18
2018	7	0	103.2	27.88
2018	8	0	89.82	30.45
2018	9	0	262.21	29.31
2018	10	0	377.66	29.45
2018	11	1	346.99	26.82
2018	12	0	281.82	29.46
2019	1	0	176.74	27.9
2019	2	0	123.79	30.57
2019	3	0	158.61	30.8
2019	4	0	263.33	29.67
2019	5	0	240.02	29.72
2019	6	0	221.41	27.9
2019	7	0	100.44	27.2
2019	8	0	123.83	27.66
2019	9	0	123.81	30.17
2019	10	0	454.96	29.16
2019	11	0	233.63	27.74
2019	12	0	280.39	28.74
2011	1	1	270.33	24.84
2011	2	0	136.05	25.9
2011	3	0	265.7	25.94
2011	4	0	217.93	26.19
2011	5	1	208.03	27.38
2011	6	0	105.23	26.99
2011	7	0	124.31	25.61
2011	8	0	135.06	26.04
2011	9	0	202.69	26.11
2011	10	0	347.7	25.43
2011	11	0	325.16	25.96
2011	12	0	264.41	26.12
2012	1	0	193.09	24.73
2012	2	0	237.34	27.05
2012	3	0	251.15	27.09
2012	4	0	198.3	27.37
2012	5	0	232.29	26.87
2012	6	0	72.6	26.82
2012	7	0	132.87	25.96
2012	8	0	191.57	27.25
2012	9	0	179.92	26.18
2012	10	0	336.85	26.33
2012	11	0	411.75	27.57
2012	12	0	387.01	26.39
2013	1	1	216.18	25.86
2013	2	1	267.92	24.71
2013	3	0	164.64	27.46
2013	4	1	202.28	28.03
2013	5	1	257.84	27.56
2013	6	1	76.82	25.95
2013	7	1	124.31	26.71
2013	8	0	135.06	26.02
2013	9	1	226.51	25.79
2013	10	1	263.07	26.71
2013	11	0	317.63	25.57
2013	12	0	350.2	26.63
2014	1	0	181.42	25.07
2014	2	0	25.11	25.52
2014	3	1	135.23	27.69
2014	4	1	223.19	27.4
2014	5	0	398.34	26.81
2014	6	1	97.91	27.04
2014	7	1	128.16	26.65
2014	8	0	190.46	26.62
2014	9	0	199.37	27.36
2014	10	1	332.11	26.24
2014	11	0	363.56	26.54
2014	12	0	412.38	26.07
2015	1	1	149.22	25.75
2015	2	1	93.3	26.68
2015	3	1	224.32	27.57
2015	4	1	276.54	27.84
2015	5	1	206.2	26.79
2015	6	1	176.08	26.94
2015	7	1	99.6	27.11
2015	8	1	212.92	26.78
2015	9	0	208.83	27.29
2015	10	0	309.59	27.18
2015	11	0	401.74	26.72
2015	12	0	280.33	25.17
2016	1	0	143.46	26.85
2016	2	0	98.29	26.52
2016	3	1	113.4	27.25
2016	4	1	133.31	27.29
2016	5	0	331.01	26.77
2016	6	0	162.77	25.98
2016	7	1	201.11	26.59
2016	8	0	102.73	23.88
2016	9	0	102.73	26.67
2016	10	1	204.4	26.91
2016	11	1	302.19	25.45
2016	12	0	250.4	26.07
2017	1	1	350.47	25.43
2017	2	1	163.1	26.45
2017	3	0	262.66	26.45
2017	4	0	329.68	27.06
2017	5	0	202.25	26.33
2017	6	0	174.47	26.9
2017	7	1	130.76	26.13
2017	8	0	196.16	27.52
2017	9	0	261.47	27.16
2017	10	0	230.32	26.69
2017	11	0	346.05	25.39
2017	12	0	188.9	25.51
2018	1	0	423.85	26.6
2018	2	1	86.32	26.08
2018	3	1	244.74	26.59
2018	4	1	188.33	27.16
2018	5	0	335.45	25.6
2018	6	1	188.82	26.17
2018	7	0	113.29	25.59
2018	8	0	77.07	26.35
2018	9	0	282.99	25.82
2018	10	0	393.47	25.54
2018	11	1	319.44	25.87
2018	12	0	280.26	25.92
2019	1	0	178.23	24.94
2019	2	0	121.12	26.03
2019	3	0	155.65	27.29
2019	4	0	244.32	26.92
2019	5	0	232.78	25.93
2019	6	0	186.57	24.91
2019	7	1	99.59	25.42
2019	8	0	128.5	24.66
2019	9	1	124.84	26.66
2019	10	0	470.77	25.71
2019	11	0	267.28	25.53
2019	12	0	256.13	25.39
2011	1	0	277.24	25.37
2011	2	0	134.26	25.7
2011	3	0	278.46	26.64
2011	4	0	223.9	26.05
2011	5	0	215.53	27.48
2011	6	0	98.94	27.56
2011	7	0	126.1	26.44
2011	8	0	149.59	26.51
2011	9	0	208.5	27.19
2011	10	0	341.3	26.77
2011	11	0	326.34	25.49
2011	12	0	281.36	26.53
2012	1	0	192.65	25.36
2012	2	0	235.55	27.44
2012	3	0	245.82	27.1
2012	4	0	207.8	27.35
2012	5	0	228.52	27.18
2012	6	0	74.35	27.17
2012	7	0	133.18	27.17
2012	8	0	186.32	28.06
2012	9	0	175.73	27.38
2012	10	1	345.1	26.13
2012	11	0	403.74	27.58
2012	12	0	412.23	26.55
2013	1	0	223.36	26.39
2013	2	1	263.18	25.15
2013	3	0	162.03	27.75
2013	4	0	196.74	28.54
2013	5	0	262.29	28.01
2013	6	0	80.68	26.82
2013	7	0	126.1	26.52
2013	8	0	149.59	26.02
2013	9	0	228.65	26.05
2013	10	0	276.32	26.74
2013	11	0	309.7	25.7
2013	12	0	350.15	25.36
2014	1	0	180.46	25.5
2014	2	0	23.94	26.11
2014	3	0	134.14	28.16
2014	4	0	219.97	27.6
2014	5	0	381.71	27.21
2014	6	1	80.25	27.43
2014	7	1	125.94	27.33
2014	8	0	202.8	27.81
2014	9	0	215.65	27.92
2014	10	0	362.89	26.76
2014	11	0	361.71	26.72
2014	12	0	408.26	27.32
2015	1	0	149.33	26.2
2015	2	0	89.66	27.25
2015	3	0	225.09	27.61
2015	4	1	276.79	28.38
2015	5	0	205.31	27.36
2015	6	1	177.01	27.44
2015	7	0	102.41	27.13
2015	8	1	207.1	26.76
2015	9	0	196.75	28.19
2015	10	0	308.38	28.09
2015	11	0	399.18	27.86
2015	12	0	288.4	25.53
2016	1	0	149.53	27.42
2016	2	0	96.41	26.6
2016	3	1	115.05	27.77
2016	4	1	134.89	27.75
2016	5	0	337.78	27.52
2016	6	0	166.36	26.88
2016	7	1	203.05	26.85
2016	8	0	104.8	26.49
2016	9	0	104.8	27.37
2016	10	1	209.36	28.91
2016	11	1	309.14	28.48
2016	12	0	248.47	26.75
2017	1	1	357.72	25.99
2017	2	0	165.59	26.62
2017	3	0	257.82	26.62
2017	4	0	346.79	26.81
2017	5	0	206.06	26.95
2017	6	0	184.17	26.96
2017	7	1	129.09	26.7
2017	8	0	196.17	27
2017	9	1	259.16	26.24
2017	10	0	225.77	28.29
2017	11	0	333.94	26.6
2017	12	0	180.57	25.81
2018	1	0	441.94	25.84
2018	2	1	89.33	26.74
2018	3	0	241.78	26.5
2018	4	1	186.38	27.94
2018	5	0	327.69	25.86
2018	6	1	183.13	26.87
2018	7	0	115.12	25.34
2018	8	0	78.65	26.7
2018	9	0	287.11	26.59
2018	10	0	389.33	27.06
2018	11	1	321.72	26.12
2018	12	0	296.7	26.82
2019	1	0	190.39	25.12
2019	2	0	123.54	26.71
2019	3	0	142.51	27.35
2019	4	0	246.38	26.85
2019	5	0	251.53	26.01
2019	6	0	176.95	25.67
2019	7	0	99.43	26.21
2019	8	0	126.18	25.19
2019	9	1	124.66	27.14
2019	10	0	468.93	25.98
2019	11	0	274.81	25.98
2019	12	0	258.61	25.5
2011	1	1	276.65	25.44
2011	2	0	130.88	25.4
2011	3	0	283.47	26.86
2011	4	0	227.41	26.21
2011	5	1	214.05	27.39
2011	6	0	98.07	27.07
2011	7	0	127.98	25.99
2011	8	1	153.41	26.86
2011	9	0	206.19	27.09
2011	10	0	340.41	27.22
2011	11	0	324.02	25.4
2011	12	0	287.38	27.29
2012	1	0	191.2	25.37
2012	2	0	230.2	26.96
2012	3	0	251.77	26.65
2012	4	0	214.93	26.67
2012	5	0	224.68	27.01
2012	6	0	77.03	26.6
2012	7	0	133.99	26.5
2012	8	0	184.95	27.68
2012	9	0	175.12	27.04
2012	10	0	345.97	25.88
2012	11	0	400.61	27.66
2012	12	0	431.25	27.02
2013	1	1	224.31	25.92
2013	2	1	258.22	25.15
2013	3	1	158.63	27.55
2013	4	0	193.19	27.52
2013	5	1	256.8	27.99
2013	6	1	86.63	26.58
2013	7	1	127.98	26.36
2013	8	0	153.41	24.93
2013	9	0	229.49	25.12
2013	10	1	279.18	26.51
2013	11	0	303.05	24.88
2013	12	0	347.74	25.33
2014	1	0	183.82	24.85
2014	2	0	25.27	25.7
2014	3	1	133.66	27.74
2014	4	1	218.47	27.65
2014	5	0	363.62	27.6
2014	6	1	77.33	27.16
2014	7	0	129.31	26.52
2014	8	0	211.99	27.99
2014	9	0	215.22	26.86
2014	10	1	365.31	27
2014	11	0	354.89	26.7
2014	12	0	408.51	27.12
2015	1	1	147.3	25.91
2015	2	1	88.46	26.77
2015	3	1	225.81	27.48
2015	4	1	274.72	28.34
2015	5	1	205.62	27.57
2015	6	1	172.98	26.41
2015	7	1	99.59	26.6
2015	8	0	204.7	26.36
2015	9	0	194.76	28.06
2015	10	0	303.15	28.27
2015	11	0	396.44	28.21
2015	12	0	284.88	25.62
2016	1	1	148.35	27.74
2016	2	0	95.15	26.15
2016	3	0	114.4	27.72
2016	4	1	137.41	27.84
2016	5	0	332.66	27.51
2016	6	0	164.26	26.41
2016	7	1	203.85	26.9
2016	8	1	105.47	26.24
2016	9	0	105.47	26.91
2016	10	0	209.17	29.77
2016	11	1	309.61	28.11719534
2016	12	0	251.08	26.82
2017	1	0	358.51	26.18
2017	2	0	168.12	26.39
2017	3	0	252.87	26.39
2017	4	0	351.81	26.33
2017	5	0	207.55	26.49
2017	6	0	182.66	26.71
2017	7	1	128.9	26.59
2017	8	0	197.12	26.63
2017	9	0	258.91	25.87
2017	10	0	218.77	27.97
2017	11	0	330.1	26.38
2017	12	0	174.88	25.25
2018	1	0	447.78	25.15
2018	2	1	87.76	26.19
2018	3	1	237.36	26.35
2018	4	1	182.37	27.8
2018	5	0	323.88	25.89
2018	6	1	176.51	26.45
2018	7	0	116.27	24.57
2018	8	1	79.02	26.8
2018	9	0	287.12	26.36
2018	10	0	386.84	26.36
2018	11	0	318.48	25.7
2018	12	0	294.96	26.29
2019	1	0	188.29	24.94
2019	2	0	120.91	26.31
2019	3	0	136.89	26.83
2019	4	0	242.96	26.64
2019	5	0	254.86	25.32
2019	6	0	176.42	25
2019	7	0	98.53	25.53
2019	8	1	123.87	25.86
2019	9	1	126.1	27.04
2019	10	0	464.43	25.9
2019	11	0	280.35	25.86
2019	12	0	254.97	24.81
2011	1	0	284.34	22.2
2011	2	0	106.88	23.42
2011	3	0	290.31	25.49
2011	4	0	224.56	25.26
2011	5	0	216.53	26.33
2011	6	0	101.24	25.4
2011	7	0	133.61	24.54
2011	8	1	147.64	26.21
2011	9	0	198.91	25.44
2011	10	0	337.77	26.38
2011	11	0	305.96	24.87
2011	12	0	290.52	23.95
2012	1	0	189.95	24.24
2012	2	0	207.78	24.77
2012	3	0	254.23	25.04
2012	4	0	222.17	25.77
2012	5	0	219.42	26.08
2012	6	0	80.71	25.61
2012	7	0	135.56	25.38
2012	8	0	191.58	26.88
2012	9	0	174.87	26.82
2012	10	0	340.18	25.65
2012	11	0	389.53	25.43
2012	12	0	424.71	25.37
2013	1	0	215.02	23.96
2013	2	1	257.11	23.27
2013	3	1	145.8	26.3
2013	4	0	187.12	27.11
2013	5	0	247.51	27.11
2013	6	1	90.69	25.93
2013	7	0	133.61	26.31
2013	8	0	147.64	24.36
2013	9	0	232.84	24.52
2013	10	1	263.68	25.95
2013	11	0	288.57	24.02
2013	12	0	356.53	24.81
2014	1	0	198.43	22.94
2014	2	0	26.61	23.9
2014	3	1	125.75	26.13
2014	4	1	209.58	26.7
2014	5	0	330.35	26.16
2014	6	1	85.77	25.93
2014	7	0	132.13	25.02
2014	8	0	210.79	25.85
2014	9	0	197.67	26
2014	10	1	349.89	26.1
2014	11	0	335.74	25.21
2014	12	0	428.73	25.56
2015	1	1	147.49	24.23
2015	2	1	85.26	24.2
2015	3	1	207.67	25.8
2015	4	1	259.58	27.06
2015	5	1	200.46	26.5
2015	6	1	164.22	25.16
2015	7	1	87.46	25.5
2015	8	0	208.22	25.37
2015	9	0	191.28	27.1
2015	10	0	282.51	26.95
2015	11	0	381.4	26.83
2015	12	0	266.37	24.29
2016	1	1	135.95	26.03
2016	2	0	111.2	24.63
2016	3	0	98.05	26.11
2016	4	1	130.08	27.53
2016	5	0	308.98	26.68
2016	6	0	156.09	25.15
2016	7	1	193.08	25.6
2016	8	1	109.1	23.42
2016	9	0	109.1	26.22
2016	10	0	210.15	27.41
2016	11	1	303.29	35.48616278
2016	12	0	258.01	25.38
2017	1	0	335.81	24.31
2017	2	0	165.72	24.59
2017	3	0	233.62	24.59
2017	4	0	339.59	25.09
2017	5	0	209.5	25.76
2017	6	0	167.35	25.91
2017	7	1	135.5	24.77
2017	8	0	198.99	25.41
2017	9	0	260.89	26.31
2017	10	0	206.26	26.83
2017	11	0	321.23	24.94
2017	12	0	165.04	23.58
2018	1	1	446.53	24.05
2018	2	1	78.56	24.28
2018	3	0	208.57	24.91
2018	4	1	166.43	25.87
2018	5	0	306.22	24.9
2018	6	1	169.58	25.3
2018	7	0	116.73	23.85
2018	8	0	77.02	25.31
2018	9	0	266.84	25.2
2018	10	0	373.43	25.69
2018	11	0	308.93	23.97
2018	12	0	271.86	25.95
2019	1	0	174.38	23.92
2019	2	0	109.58	24.89
2019	3	0	124.76	25.48
2019	4	0	225.18	25.39
2019	5	0	248.8	24.8
2019	6	0	178.91	24.8
2019	7	0	93.66	24.17
2019	8	1	116.41	24.24
2019	9	0	126.97	26.63
2019	10	0	453.73	25.21
2019	11	0	288.52	24.63
2019	12	0	239.42	23.05
2011	1	0	293.11	26.88
2011	2	1	81.21	26.7
2011	3	0	270.59	27.43
2011	4	0	202.07	27.05
2011	5	1	202.95	28.64
2011	6	1	111.44	27.04
2011	7	1	129.32	26.59
2011	8	0	129.64	27
2011	9	1	182.78	27.66
2011	10	0	355.09	26.05
2011	11	0	302.62	27.62
2011	12	1	254.62	27.57
2012	1	1	193.07	26.36
2012	2	1	211.84	28.19
2012	3	0	248.18	26.86
2012	4	1	195.92	27.22
2012	5	0	259.95	27.6
2012	6	1	61.6	26.77
2012	7	0	125.92	28.06
2012	8	0	171.46	28.03
2012	9	0	205.75	28.03
2012	10	0	343.8	27.92
2012	11	0	412.66	27.15
2012	12	0	388.79	25.41
2013	1	0	188.97	26.78
2013	2	0	267.73	27
2013	3	0	151.28	28.23
2013	4	0	211.69	29.01
2013	5	0	235.5	28.39
2013	6	0	73.86	27.85
2013	7	0	129.32	27.97
2013	8	0	129.64	27.49
2013	9	0	202.89	29.48
2013	10	0	235.87	28.14
2013	11	0	274.86	23.54
2013	12	0	361.61	25.55
2014	1	0	124.65	26.54
2014	2	0	13.48	27.88
2014	3	0	128.58	29.07
2014	4	0	233.21	28.29
2014	5	0	345.5	28.04
2014	6	0	89.84	28.52
2014	7	0	111.46	26.71
2014	8	0	175.72	28
2014	9	0	162.58	27.46
2014	10	0	349.97	27.6
2014	11	0	381.74	28.3
2014	12	0	429.51	27.57
2015	1	0	147.17	26.87
2015	2	0	88.43	27.68
2015	3	0	226.71	28.95
2015	4	0	267.63	28.6
2015	5	0	192.02	27.82
2015	6	0	147.6	26.8
2015	7	0	78.18	27.16
[truncated: 3,941 more rows]
